# Supplementary material for: A Theoretical Investigation into the Oligomer Structure of Carbon Dots Formed from Small-Molecule Precursors
Source: Molecules. 2024 Jun 19;29(12):2920. doi: 10.3390/molecules29122920 (PMC11206910; doi:10.3390/molecules29122920)
Supplement: Supplementary file 1 [file molecules-29-02920-s001.zip]

Archive with 1 entries (1 files):
- molecules-3044705-supplementary.pdf
